# Supplementary material for: Plant Responses to Brief Touching: A Mechanism for Early Neighbour Detection?
Source: PLoS One. 2016 Nov 9;11(11):e0165742. doi: 10.1371/journal.pone.0165742 (PMC5102373; doi:10.1371/journal.pone.0165742)
Supplement: S1 Table — (XLSX) [file pone.0165742.s003.xlsx]

## Sheet: S1 Table
		Leaf area (cm2)	Leaf weight (g)	No. leaves	SLA	Plant height (cm)	Stem weight (g)	No. internodes	Branch number	Branch weight (g)	Total branch length (cm)	Branch diameter (mm)	No. tubers per plant	Tuber fresh weight/plant (g)	Total above ground weight (g)
1	touched	5422.52	7.3642	283	736.335	26.5	2.1446	12	38	4.4394	697.937	6.0265	5	7.85	13.9482
2	touched	4373.8	5.3067	234	824.203	24	1.2949	12	32	2.6134	566.622	4.8276	2	18.88	9.215
3	touched	5819.58	7.312	97	795.895	24.5	1.9076	10	35	4.9542	610.897	4.7494	12	2.94167	14.1738
4	touched	4823.94	5.7434	255	839.91	14.5	0.8482	7	26	2.4027	437.438	5.2406	4	19.0625	8.9943
5	touched	5221.41	5.2715	262	990.498	25	1.3082	12	25	2.3111	437.301	5.1229	2	21.94	8.8908
6	touched	4479.2	5.5954	248	800.515	22	1.1526	11	31	2.7946	497.452	4.6832	3	12.92	9.5426
7	touched	4842.58	7.0345	379	688.404	21.5	1.7632	10	42	4.6742	776.362	4.2748	6	4.915	13.4719
8	touched	5054.01	5.4567	265	926.203	16	0.9986	11	33	2.1843	517.118	5.1573	4	12.7225	8.6396
9	touched	4329.71	4.9704	226	871.099	25	0.9718	12	30	1.8777	429.596	4.1434	3	13.6333	7.8199
10	touched	4360.79	6.9456	261	627.849	19	2.0719	10	39	4.0267	630.591	5.3206	8	2.30625	13.0442
11	touched	3265.8	4.4339	182	736.553	21.7	0.8963	8	23	1.9179	416.358	3.629	5	12.336	7.2481
12	touched	3283.93	4.2062	169	780.734	24.5	0.9019	11	32	2.02	520.914	3.9499	4	11.2775	7.1281
13	touched	4504.58	5.2181	289	863.26	26.5	1.2906	13	33	2.6204	602.761	4.4138	2	2.955	9.1291
14	touched	3808.15	5.5645	273	684.364	25	1.3672	13	31	2.928	538.672	4.417	2	24.045	9.8597
15	touched	3667.02	6.0536	290	605.759	21.5	2.0741	11	38	3.9603	580.263	4.6222	4	8.1525	12.088
16	touched	3428.52	5.4454	227	629.618	19.9	1.5773	11	27	2.7221	455.217	4.4898	3	16.8233	9.7448
17	touched	4066.14	5.6612	244	718.247	27.5	1.8249	14	29	3.0051	516.011	5.2032	1	11.93	10.4912
18	touched	4762.7	7.2014	330	661.358	23.5	1.8991	12	29	4.4849	686.857	4.9612	13	3.01	13.5854
19	touched	5075.77	7.476	308	678.942	26.5	1.9853	12	38	4.9649	711.727	3.6606	3	17.9733	14.4262
20	touched	5374.16	6.0138	339	893.638	22.5	1.3268	12	37	2.9667	650.255	4.9129	3	17.4	10.3073
1	un-touched	3955.03	4.9036	297	806.556	34.7	2.2348	11	41	2.6283	490.642	6.4215	3	13.9667	9.7667
2	un-touched	5659.28	6.0385	305	937.2	31.5	1.4422	15	36	2.267	477.853	5.7472	3	26.0733	9.7477
3	un-touched	4664.91	6.86	222	680.016	24.5	2.3299	13	42	4.3513	702.437	4.6338	8	5.00125	13.5412
4	un-touched	3619.89	5.4072	255	669.458	21	1.5165	13	39	3.2315	523.115	5.3878	3	19.7567	10.1552
5	un-touched	4816.42	4.8475	268	993.588	55	2.3444	12	30	1.587	409.968	6.2395	4	11.0425	8.7789
6	un-touched	3771.79	5.6189	274	671.268	23	1.974	15	40	3.0462	559.583	5.8216	3	20.9833	10.6391
7	un-touched	4515.14	6.239	254	723.696	48.5	3.2411	14	36	3.2637	566.243	5.6648	5	4.526	12.7438
8	un-touched	4396.47	5.989	336	734.091	20	1.6903	13	44	3.3393	595.827	6.061	3	15.8033	11.0186
9	un-touched	4256.24	5.1294	233	829.774	33.5	2.0393	14	32	2.4616	464.611	5.9427	4	11.025	9.6303
10	un-touched	2451.75	3.9841	141	615.383	30	1.5361	13	22	1.7645	367.077	4.8175	3	21.6267	7.2847
11	un-touched	3462.59	5.1509	223	672.229	27	1.872	12	28	3.633	571.57	5.0222	3	8.33	10.6559
12	un-touched	2980.71	4.8287	200	617.29	23	1.4212	13	23	1.9532	423.588	5.35538	5	13.142	8.2031
13	un-touched	4455.73	4.8644	233	915.987	50	1.8855	15	31	2.1671	579.715	5.1604	4	7.6475	8.917
14	un-touched	4174.64	5.9305	243	703.927	26	1.8198	12	26	2.2296	452.255	4.4048	4	21.805	9.9799
15	un-touched	4415.12	6.6649	304	662.443	27	2.3167	12	36	4.0506	637.307	5.2266	5	13.934	13.0322
16	un-touched	4225.59	5.501	294	768.149	34	2.1088	15	18	1.8481	379.195	4.9021	6	9.26333	9.4579
17	un-touched	4587.71	5.7289	227	800.801	48.5	3.5518	14	30	1.9036	469.947	5.2463	3	1.47667	11.1843
18	un-touched	3588.91	5.8205	201	616.598	30	2.463	13	34	2.2462	404.202	5.3017	4	10.2475	10.5297
19	un-touched	3478.62	5.5633	215	625.28	35	2.5242	14	29	2.7368	486.394	5.3068	3	8.26667	10.8243
20	un-touched	3278.53	5.5705	248	588.552	26	2.317	16	32	3.1853	575.64	4.444	6	7.77167	11.0728
