# Supplementary material for: Plant Responses to Brief Touching: A Mechanism for Early Neighbour Detection?
Source: PLoS One. 2016 Nov 9;11(11):e0165742. doi: 10.1371/journal.pone.0165742 (PMC5102373; doi:10.1371/journal.pone.0165742)
Supplement: S2 Table — (XLSX) [file pone.0165742.s004.xlsx]

## Sheet: S2 Table
		LMF	SMF	BMF
		Leaf mass fraction	Stem mass fraction	Branch mass fraction
1	touched	0.527968	0.153755	0.318278
2	touched	0.575876	0.140521	0.283603
3	touched	0.515881	0.134586	0.349532
4	touched	0.63856	0.0943042	0.267136
5	touched	0.592916	0.147141	0.259943
6	touched	0.58636	0.120785	0.292855
7	touched	0.522161	0.13088	0.346959
8	touched	0.631592	0.115584	0.252824
9	touched	0.635609	0.124273	0.240118
10	touched	0.532467	0.158837	0.308697
11	touched	0.611733	0.12366	0.264607
12	touched	0.590087	0.126527	0.283385
13	touched	0.57159	0.141372	0.287038
14	touched	0.564368	0.138665	0.296966
15	touched	0.500794	0.171583	0.327622
16	touched	0.558801	0.161861	0.279339
17	touched	0.539614	0.173946	0.28644
18	touched	0.530084	0.13979	0.330126
19	touched	0.518224	0.137618	0.344159
20	touched	0.583451	0.128724	0.287825
1	un-touched	0.502073	0.228818	0.269108
2	un-touched	0.619479	0.147953	0.232568
3	un-touched	0.506602	0.17206	0.321338
4	un-touched	0.532456	0.149332	0.318211
5	un-touched	0.552176	0.267049	0.180774
6	un-touched	0.528137	0.185542	0.286321
7	un-touched	0.489571	0.254328	0.256101
8	un-touched	0.543535	0.153404	0.30306
9	un-touched	0.532631	0.211759	0.25561
10	un-touched	0.546913	0.210867	0.24222
11	un-touched	0.483385	0.175677	0.340938
12	un-touched	0.588643	0.173252	0.238105
13	un-touched	0.54552	0.21145	0.24303
14	un-touched	0.594244	0.182347	0.223409
15	un-touched	0.511418	0.177767	0.310815
16	un-touched	0.58163	0.222967	0.195403
17	un-touched	0.512227	0.31757	0.170203
18	un-touched	0.55277	0.23391	0.21332
19	un-touched	0.513964	0.233198	0.252839
20	un-touched	0.50308	0.209251	0.287669
