# Supplementary material for: Plant Responses to Brief Touching: A Mechanism for Early Neighbour Detection?
Source: PLoS One. 2016 Nov 9;11(11):e0165742. doi: 10.1371/journal.pone.0165742 (PMC5102373; doi:10.1371/journal.pone.0165742)
Supplement: S3 Table — (XLSX) [file pone.0165742.s005.xlsx]

## Sheet: S3 Table
	Type of leaf	Gladular trichomes
touched	teminal	3
touched	teminal	1
touched	teminal	1
touched	teminal	2
touched	teminal	1
un-touched	teminal	1
un-touched	teminal	6
un-touched	teminal	1
un-touched	teminal	3
un-touched	teminal	1
touched	primary	10
touched	primary	9
touched	primary	10
touched	primary	18
touched	primary	19
un-touched	primary	5
un-touched	primary	6
un-touched	primary	1
un-touched	primary	9
un-touched	primary	6
	Type of leaf	Non-gladular trichomes
touched	teminal	44
touched	teminal	42
touched	teminal	42
touched	teminal	96
touched	teminal	42
touched	teminal	67
touched	teminal	35
touched	teminal	46
touched	teminal	52
touched	teminal	29
touched	primary	101
touched	primary	59
touched	primary	114
touched	primary	123
touched	primary	125
touched	primary	168
touched	primary	156
touched	primary	154
touched	primary	98
touched	primary	94
un-touched	teminal	51
un-touched	teminal	42
un-touched	teminal	46
un-touched	teminal	58
un-touched	teminal	57
un-touched	teminal	52
un-touched	teminal	43
un-touched	teminal	78
un-touched	teminal	51
un-touched	teminal	45
un-touched	primary	82
un-touched	primary	52
un-touched	primary	84
un-touched	primary	87
un-touched	primary	81
un-touched	primary	84
un-touched	primary	85
un-touched	primary	113
un-touched	primary	78
un-touched	primary	95
