# Supplementary material for: Plant Responses to Brief Touching: A Mechanism for Early Neighbour Detection?
Source: PLoS One. 2016 Nov 9;11(11):e0165742. doi: 10.1371/journal.pone.0165742 (PMC5102373; doi:10.1371/journal.pone.0165742)
Supplement: S4 Table — (XLSX) [file pone.0165742.s006.xlsx]

## Sheet: S4 Table
	Mean number of pavement cells
Control_Terminal_Leaf	10.3333
Control_Terminal_Leaf	12.3333
Control_Terminal_Leaf	11.3333
Control_Terminal_Leaf	12.6667
Control_Terminal_Leaf	8.33333
Control_Primary_Leaf	12
Control_Primary_Leaf	15.3333
Control_Primary_Leaf	13
Control_Primary_Leaf	25
Control_Primary_Leaf	14
Treatment_Terminal_Leaf	14.3333
Treatment_Terminal_Leaf	17
Treatment_Terminal_Leaf	14
Treatment_Terminal_Leaf	19.6667
Treatment_Terminal_Leaf	13.6667
Treatment_Primary_Leaf	21.3333
Treatment_Primary_Leaf	26.3333
Treatment_Primary_Leaf	23.3333
Treatment_Primary_Leaf	30
Treatment_Primary_Leaf	30.6667
