# Supplementary material for: Plant Responses to Brief Touching: A Mechanism for Early Neighbour Detection?
Source: PLoS One. 2016 Nov 9;11(11):e0165742. doi: 10.1371/journal.pone.0165742 (PMC5102373; doi:10.1371/journal.pone.0165742)
Supplement: S5 Table — (XLSX) [file pone.0165742.s007.xlsx]

## Sheet: S5 Table
Volatile compounds released by touched and untouched potato identified and quantified using coupled gas chromatography–mass spectrometry (GC-MS).
	Touched potato	Untouched potato
(α)-pinene	1.5461	2.2598
6-methyl-5-hepten-2-one	1.6894	3.1581
(E)-ocimene	1.2617	3.0341
linalool	5.1118	9.3157
DMNT	25.3166	22.2093
methyl salicylate	9.4472	10.6526
(-)-cyclosativene	1.1947	1.1324
α-copaene	26.8236	30.7857
(E)-caryophyllene	16.5977	2.8423
unknown sesquiterpene	1.5577	2.0495
unknown sesquiterpene 1	5.8945	6.8855
cadinene	2.6422	3.2491
(E)-nerolidol	1.3808	0.5535
TMTT	38.2574	45.8013
germacrene D 4-ol	10.0025	0.494
hexahydrofarnesyl acetate	7.8545	10.1732
