# Supplementary material for: Plant Responses to Brief Touching: A Mechanism for Early Neighbour Detection?
Source: PLoS One. 2016 Nov 9;11(11):e0165742. doi: 10.1371/journal.pone.0165742 (PMC5102373; doi:10.1371/journal.pone.0165742)
Supplement: S6 Table — (XLSX) [file pone.0165742.s008.xlsx]

## Sheet: S6 Table
	Macrosiphum euphorbiae olfactory response to touched and untoched potato
Aphids	Touched	Untouched
1	2	5
2	2	2
3	1	5
4	2	4
5	2	2
6	4	3
7	3	1
8	5	3
9	2	1
10	2	4
11	1	6
12	2	4
13	4	4
14	1	4
15	2	3
16	1	3
17	3	6
18	0	6
19	0	8
20	0	3
21	1	7
22	2	4
23	3	4
24	3	1
25	3	1
