# Supplementary material for: Plant Responses to Brief Touching: A Mechanism for Early Neighbour Detection?
Source: PLoS One. 2016 Nov 9;11(11):e0165742. doi: 10.1371/journal.pone.0165742 (PMC5102373; doi:10.1371/journal.pone.0165742)
Supplement: S7 Table — (XLSX) [file pone.0165742.s009.xlsx]

## Sheet: S7 Table
	Myzus persicaee olfactory response to touched and untoched potato
Aphids	Touched	Untouched
1	4	4
2	2	1
3	2	3
4	3	5
5	3	4
6	3	5
7	2	5
8	3	2
9	1	3
10	2	4
11	1	3
12	0	6
13	4	4
14	2	2
15	1	2
16	3	4
17	2	4
18	5	2
19	1	4
20	4	2
21	2	4
22	3	3
23	2	2
